# Supplementary material for: Integrated transcriptomic and regulatory network analyses uncovers the role of let-7b-5p, SPIB, and HLA-DPB1 in sepsis
Source: Sci Rep. 2022 Jul 13;12:11963. doi: 10.1038/s41598-022-16183-6 (PMC9279366; doi:10.1038/s41598-022-16183-6)
Supplement: Supplementary file 1 — Supplementary Information 1. [file 41598_2022_16183_MOESM1_ESM.xlsx]

## Sheet: SUPPLE
miRNA FFL Elements	Betweenness	Closeness	Degree	Radiality
HLA-DPB1	0.358122	0.764706	45	0.993162
SPIB	0.223871	0.684211	35	0.989744
ETS1	0.143763	0.643564	29	0.987692			Top ranked hub miRNA
HLA-DQB1	0.163845	0.637255	28	0.98735
SP100	0.120582	0.631068	27	0.987009			Top ranked hub mRNA
BATF3	0.0151694	0.541667	10	0.981197
HLA-DMB	0.0205861	0.53719	9	0.980855			Top ranked hub TF
HLA-DRA	0.00669986	0.528455	7	0.980171
KLF4	0.00309982	0.524194	6	0.979829
let-7b-5p	0.000261	0.52	5	0.979487
miR-345-5p	0.000122	0.515873	4	0.979145
miR-30b-3p	0.000122	0.515873	4	0.979145
miR-197-3p	7.44e-05	0.515873	4	0.979145
miR-216a-3p	3.43e-05	0.511811	3	0.978803
miR-208a-5p	3.43e-05	0.511811	3	0.978803
miR-320d	0.000189	0.507812	4	0.978462
miR-320c	0.000183	0.507812	4	0.978462
miR-23c	4.01e-05	0.503876	3	0.97812
miR-23b-5p	4.01e-05	0.503876	3	0.97812
miR-143-5p	4.01e-05	0.503876	3	0.97812
miR-92b-5p	3.43e-05	0.503876	3	0.97812
miR-331-3p	3.43e-05	0.503876	3	0.97812
miR-204-3p	3.43e-05	0.503876	3	0.97812
miR-188-5p	3.43e-05	0.503876	3	0.97812
miR-150-5p	3.43e-05	0.503876	3	0.97812
miR-93-3p	3.43e-05	0.5	3	0.977778
miR-193b-5p	3.43e-05	0.5	3	0.977778
miR-145-3p	3.43e-05	0.5	3	0.977778
miR-135a-2-3p	0.000103	0.488722	4	0.976752
miR-217-5p	4.81e-05	0.485075	3	0.97641
miR-210-3p	4.81e-05	0.485075	3	0.97641
miR-204-5p	4.81e-05	0.485075	3	0.97641
miR-125a-3p	4.81e-05	0.485075	3	0.97641
miR-320a-5p	3.43e-05	0.485075	3	0.97641
miR-92a-2-5p	0	0.485075	2	0.97641
miR-302d-3p	0	0.485075	2	0.97641
miR-24-3p	0	0.485075	2	0.97641
miR-193b-3p	0	0.485075	2	0.97641
miR-149-5p	0	0.485075	2	0.97641
miR-127-5p	0	0.485075	2	0.97641
miR-145-5p	4.01e-05	0.477941	3	0.975726
miR-320b	6.87e-05	0.474453	3	0.975385
miR-320a-3p	6.87e-05	0.474453	3	0.975385
miR-296-3p	6.87e-05	0.467626	3	0.974701
miR-23a-5p	3.43e-05	0.467626	3	0.974701
miR-149-3p	0	0.467626	2	0.974701
miR-134-3p	0	0.467626	2	0.974701
let-7e-5p	0	0.467626	2	0.974701
miR-125b-2-3p	0.000261	0.464286	4	0.974359
miR-363-3p	0	0.464286	2	0.974359
miR-329-3p	0	0.464286	2	0.974359
miR-185-5p	0	0.464286	2	0.974359
miR-16-2-3p	0	0.464286	2	0.974359
miR-103a-2-5p	0	0.464286	2	0.974359
miR-103a-1-5p	0	0.464286	2	0.974359
miR-151a-3p	8.01e-05	0.457746	3	0.973675
miR-34b-3p	0	0.454545	2	0.973333
miR-23b-3p	0	0.454545	2	0.973333
miR-17-5p	0	0.454545	2	0.973333
miR-150-3p	0	0.454545	2	0.973333
miR-129-5p	0	0.454545	2	0.973333
miR-106a-5p	0	0.454545	2	0.973333
miR-214-3p	0	0.448276	2	0.97265
miR-137-5p	6.87e-05	0.445205	3	0.972308
miR-211-3p	0	0.442177	2	0.971966
miR-331-5p	0	0.424837	2	0.969915
